# Supplementary material for: The effects of self-efficacy, social support, and mental toughness on tennis umpires’ professional identity: a study based on a latent variable mediation model
Source: Front Psychol. 2025 Sep 3;16:1657181. doi: 10.3389/fpsyg.2025.1657181 (PMC12440745; doi:10.3389/fpsyg.2025.1657181)
Supplement: Supplementary file 1 [file Table_1.XLS]

## Sheet: 高鹏翼论文数据
Order	Gender（1Male；2Female）	Age	Referee Level（1.national level；2.First；3.Second；4.Third）	Number of years of refereeing	final qualification	OS	SS	SU	ALL Social Support	PC	PR	PE	ALL professional identity	SE1	SE2	SE3	SE4	SE5	SE6	SE7	SE8	SE9	SE10	ALL self-efficacy	PR1	PR2	PR3	PR4	PR5	PR6	PR7	PR8	PR9	PR10	ALL mental toughness
1	2	3	2	4	2	10	20	11	41	43	43	46	132	4	5	4	4	4	5	4	4	4	4	42	5	5	5	5	4	4	4	4	4	5	45
2	1	3	4	4	4	10	20	10	40	36	48	39	123	5	5	3	3	4	3	3	3	3	3	35	3	3	5	5	4	5	3	3	3	4	38
3	1	3	4	4	4	8	25	6	39	37	20	24	81	4	2	3	4	3	2	4	4	2	2	30	1	3	2	2	2	2	3	2	2	2	21
4	2	2	4	2	2	7	24	10	41	28	27	28	83	3	2	2	2	4	4	2	2	2	3	26	2	2	2	4	4	4	3	2	4	2	29
5	1	4	2	4	2	4	12	3	19	22	20	20	62	2	3	1	1	1	2	2	2	2	3	19	4	3	4	4	4	2	3	4	3	4	35
6	1	1	4	1	1	11	17	10	38	21	17	41	79	4	4	4	2	3	4	4	2	2	2	31	2	1	2	1	2	2	1	1	2	3	17
7	1	3	2	3	2	10	28	11	49	50	37	37	124	5	5	5	4	5	4	5	4	5	5	47	4	3	2	3	3	4	3	3	3	2	30
8	2	3	2	4	2	11	21	6	38	32	34	21	87	2	3	2	2	2	3	2	2	2	2	22	3	2	4	3	2	3	2	4	2	4	29
9	2	1	4	1	3	12	27	8	47	36	46	39	121	5	3	5	3	4	4	4	5	5	5	43	4	5	4	5	5	4	5	5	5	5	47
10	2	2	4	1	3	8	27	12	47	31	38	34	103	3	4	4	3	4	4	4	4	4	4	38	2	1	1	3	2	3	3	2	2	1	20
11	1	3	1	4	2	12	27	11	50	42	48	49	139	3	3	3	3	4	4	3	4	3	4	34	4	3	5	3	3	4	3	4	3	3	35
12	1	2	2	2	2	7	27	12	46	36	34	28	98	4	2	2	4	2	4	2	2	2	4	28	2	4	3	2	2	2	4	2	4	4	29
13	2	3	2	3	3	12	26	10	48	42	43	48	133	3	3	5	3	3	3	3	5	4	5	37	3	3	4	3	5	3	3	3	3	3	33
14	2	1	4	1	2	12	29	6	47	38	25	35	98	1	3	2	2	2	3	3	2	1	2	21	2	4	4	3	3	3	4	2	4	4	33
15	1	2	4	1	1	10	24	11	45	27	32	32	91	2	3	4	3	4	2	3	4	4	2	31	2	2	2	2	1	2	2	1	3	3	20
16	1	1	4	1	2	10	30	11	51	36	47	36	119	5	4	5	5	5	5	5	5	5	5	49	4	4	5	5	5	4	5	5	5	5	47
17	1	2	2	3	2	10	30	10	50	30	33	43	106	4	3	3	3	3	4	3	3	3	3	32	4	4	3	3	3	5	5	4	5	3	39
18	1	3	2	3	4	11	27	12	50	46	45	41	132	5	5	4	4	5	5	5	4	5	4	46	5	4	5	4	4	4	5	4	4	4	43
19	2	2	2	3	2	9	24	12	45	43	34	24	101	4	4	3	3	4	4	4	4	4	4	38	4	4	4	4	4	4	4	4	4	3	39
20	1	2	2	2	2	5	12	6	23	22	16	38	76	4	4	4	4	3	4	4	4	4	4	39	5	4	3	3	4	4	4	3	4	5	39
21	1	3	2	3	2	6	9	7	22	33	43	39	115	1	1	2	3	2	3	3	2	2	2	21	2	2	2	2	3	2	2	3	2	1	21
22	2	3	2	3	2	11	25	7	43	33	27	33	93	2	4	2	3	2	3	3	2	3	2	26	2	2	2	2	1	2	2	2	2	2	19
23	1	1	4	1	1	6	21	3	30	17	36	30	83	1	1	2	1	2	2	2	1	2	2	16	2	4	4	2	2	2	2	3	2	2	25
24	1	2	4	1	2	9	24	6	39	26	23	18	67	4	4	4	4	4	5	4	5	4	4	42	2	4	4	4	4	4	2	3	3	3	33
25	1	1	4	1	2	10	25	10	45	46	45	44	135	5	5	4	5	5	5	4	4	5	5	47	4	5	5	5	4	5	5	4	5	4	46
26	2	4	2	4	2	10	27	10	47	47	44	46	137	5	4	5	5	4	5	5	4	4	4	45	4	5	5	4	5	4	4	4	4	5	44
27	2	2	2	3	3	10	24	12	46	37	41	48	126	5	4	5	3	3	3	5	4	4	5	41	4	3	3	2	3	3	2	3	2	3	28
28	2	3	2	4	4	3	26	11	40	31	42	29	102	2	2	2	3	3	4	3	4	3	2	28	1	1	2	3	2	3	2	3	2	1	20
29	1	2	4	1	2	8	14	11	33	20	17	39	76	4	3	3	2	4	2	3	2	2	2	27	2	2	2	3	3	2	3	4	2	2	25
30	2	2	4	1	2	3	28	12	43	28	37	27	92	4	4	4	4	5	4	4	5	4	5	43	3	2	3	3	2	3	3	3	4	2	28
31	2	2	2	2	2	10	25	10	45	36	36	20	92	3	2	4	2	4	4	2	4	4	4	33	4	4	2	4	4	4	2	4	4	2	34
32	1	3	2	4	2	7	31	10	48	41	24	21	86	2	3	2	2	3	1	2	2	2	1	20	3	1	2	2	3	2	3	2	2	2	22
33	1	1	4	1	2	11	16	8	35	32	32	38	102	4	4	4	4	4	3	4	3	4	4	38	3	2	3	2	3	2	2	2	2	2	23
34	1	3	2	3	2	12	26	8	46	47	33	37	117	4	4	5	5	5	5	5	4	4	5	46	5	5	5	5	5	5	5	4	5	5	49
35	2	1	4	1	1	12	25	4	41	29	39	35	103	2	2	4	3	2	3	2	3	3	4	28	3	4	4	4	5	4	5	5	4	5	43
36	2	2	4	2	2	10	29	11	50	48	38	35	121	4	5	5	5	4	4	4	5	5	5	46	3	3	2	4	3	2	4	3	4	2	30
37	1	3	2	4	4	4	30	3	37	33	35	29	97	2	4	4	4	2	4	4	4	2	4	34	3	1	1	3	3	2	3	2	1	2	21
38	1	2	2	2	2	3	31	10	44	23	34	31	88	3	4	2	3	4	3	4	4	2	4	33	2	4	4	2	4	4	4	2	4	4	34
39	1	3	1	4	2	7	24	12	43	33	29	31	93	4	2	2	4	3	4	2	2	4	2	29	4	3	4	5	4	4	4	5	5	4	42
40	1	3	2	4	2	6	21	4	31	17	22	29	68	3	4	2	2	2	2	4	3	2	3	27	3	2	3	2	2	3	3	2	2	3	25
41	1	2	4	1	2	12	23	11	46	49	50	44	143	5	5	4	3	3	3	3	3	3	3	35	5	3	3	5	4	5	5	4	4	3	41
42	2	3	1	3	2	11	24	11	46	27	47	49	123	3	3	5	3	3	5	3	3	3	3	34	5	5	5	5	5	3	4	3	4	4	43
43	1	2	2	3	2	6	17	11	34	35	25	22	82	3	2	2	4	2	2	3	3	2	4	27	4	4	4	4	2	4	4	2	2	4	34
44	2	2	2	3	2	9	26	11	46	35	45	47	127	5	5	5	4	5	5	4	5	4	4	46	4	5	5	4	3	4	5	4	4	3	41
45	2	4	1	4	2	8	22	6	36	17	28	33	78	2	4	4	2	3	2	2	4	3	3	29	4	4	4	4	4	4	4	4	3	4	39
46	2	4	2	4	4	10	27	12	49	47	31	47	125	3	3	3	4	3	3	5	5	3	5	37	4	5	3	5	5	5	5	5	4	4	45
47	1	3	1	4	2	4	29	10	43	24	19	36	79	2	1	2	1	1	2	2	1	3	3	18	3	4	3	2	2	3	4	2	3	4	30
48	1	3	3	3	2	9	30	9	48	34	45	48	127	4	5	5	5	5	4	4	5	4	5	46	2	3	3	3	3	4	3	3	3	3	30
49	2	4	1	4	4	9	19	11	39	29	25	47	101	2	2	3	4	4	4	4	4	4	2	33	4	3	3	4	5	4	3	4	4	4	38
50	2	3	1	3	3	11	15	9	35	40	20	26	86	2	2	2	2	2	2	2	3	2	2	21	4	4	3	4	2	3	4	4	2	3	33
51	2	3	3	4	2	6	14	6	26	22	17	38	77	4	4	4	4	4	2	3	3	4	3	35	4	4	3	3	4	4	4	4	4	3	37
52	1	2	4	2	2	12	15	12	39	39	23	18	80	4	2	3	2	4	4	4	3	4	2	32	4	4	4	4	4	3	2	4	4	4	37
53	1	2	4	1	2	11	25	11	47	48	46	47	141	5	5	5	4	5	4	5	5	5	5	48	3	5	4	5	3	3	4	5	5	3	40
54	2	3	3	3	2	11	24	12	47	41	36	33	110	3	3	2	4	2	3	4	3	3	2	29	5	3	3	5	3	3	3	3	4	5	37
55	1	2	4	2	1	8	26	11	45	29	29	32	90	3	4	3	4	4	4	4	4	4	2	36	4	4	2	2	4	2	3	2	4	4	31
56	2	3	1	4	2	7	22	12	41	17	38	25	80	4	5	4	4	4	4	3	4	4	4	40	2	2	2	1	1	1	2	2	2	2	17
57	2	3	3	3	2	11	20	10	41	21	24	31	76	4	4	4	3	4	4	2	4	4	4	37	1	2	2	2	2	2	2	2	2	2	19
58	1	3	3	3	3	10	31	10	51	49	42	29	120	5	3	5	3	5	5	5	4	3	5	43	5	5	4	5	5	5	5	5	3	5	47
59	2	4	3	4	2	7	30	11	48	33	18	39	90	3	4	3	4	4	4	4	2	4	2	34	2	2	4	2	4	2	3	4	2	2	27
60	1	2	3	3	2	6	26	10	42	31	26	39	96	2	2	2	2	2	2	4	4	3	2	25	3	4	2	2	4	2	4	4	3	2	30
61	2	2	4	1	1	9	26	12	47	27	28	47	102	5	5	3	5	5	5	5	4	5	3	45	3	4	3	3	3	3	3	4	3	5	34
62	1	1	4	1	1	9	29	6	44	34	22	41	97	5	3	4	4	4	3	4	4	3	5	39	3	4	3	3	5	5	5	4	4	4	40
63	2	3	3	4	2	11	27	10	48	45	42	43	130	4	5	5	5	5	5	5	5	5	4	48	4	5	3	3	5	3	3	4	4	5	39
64	2	1	4	1	2	12	29	6	47	27	19	20	66	2	1	3	2	1	1	3	3	3	2	21	5	4	4	4	4	4	4	3	4	4	40
65	1	1	4	1	1	9	29	9	47	36	17	23	76	2	4	2	2	3	3	4	4	2	4	30	2	2	2	2	2	2	3	2	2	2	21
66	1	2	3	2	3	4	25	11	40	40	25	25	90	2	1	2	1	2	3	2	1	1	2	17	2	2	4	2	2	3	2	3	4	2	26
67	2	2	4	1	1	11	30	9	50	27	47	47	121	5	5	5	3	5	4	4	3	4	5	43	3	4	5	5	5	5	3	5	3	5	43
68	2	2	4	2	2	7	29	8	44	42	32	41	115	2	4	2	3	3	4	2	2	3	2	27	2	4	4	3	3	4	4	4	4	4	36
69	1	2	3	3	2	10	25	11	46	29	35	31	95	5	3	3	3	4	3	4	4	4	4	37	4	4	4	4	4	2	2	4	4	3	35
70	1	4	2	4	3	8	19	10	37	26	41	20	87	5	4	4	4	3	4	4	4	4	4	40	4	5	3	4	4	3	4	4	4	3	38
71	2	3	3	4	2	10	28	10	48	42	44	32	118	5	5	5	5	4	5	5	5	4	5	48	5	3	3	4	5	3	5	5	4	5	42
72	1	3	3	3	2	7	19	9	35	45	44	21	110	5	4	4	4	4	4	5	5	5	3	43	4	2	4	2	2	4	2	2	2	2	26
73	2	4	3	4	2	6	18	3	27	29	18	29	76	2	3	1	3	1	3	1	2	3	1	20	2	4	3	2	2	2	2	2	3	2	24
74	2	3	3	3	3	10	24	12	46	42	28	32	102	3	3	3	2	2	2	2	2	2	1	22	2	3	2	2	3	2	3	2	4	2	25
75	2	4	3	4	2	5	14	6	25	26	23	20	69	1	1	3	2	3	1	1	2	2	1	17	1	2	2	2	1	3	2	3	2	3	21
76	2	4	3	4	2	8	27	6	41	18	36	26	80	2	2	3	3	4	3	3	3	3	2	28	4	2	4	4	2	2	4	4	4	4	34
77	2	2	3	3	2	8	19	12	39	26	27	25	78	4	4	3	2	4	3	2	2	3	2	29	3	3	4	5	3	4	3	3	4	4	36
78	2	3	3	3	2	9	31	10	50	45	49	49	143	5	4	5	4	3	4	4	5	5	5	44	3	3	5	5	3	3	5	3	3	3	36
79	1	3	3	4	3	7	22	7	36	26	21	30	77	4	3	2	2	4	2	4	4	4	4	33	4	3	4	3	4	4	5	3	4	4	38
80	1	2	4	1	1	9	16	6	31	36	26	18	80	1	2	2	2	1	2	2	1	2	2	17	3	4	3	5	4	3	4	4	5	5	40
81	1	2	3	3	2	12	13	10	35	43	17	26	86	4	3	2	4	2	3	3	2	3	4	30	2	2	4	2	4	3	4	4	2	4	31
82	2	4	3	4	2	9	9	8	26	22	17	40	79	2	3	3	2	4	4	4	2	2	2	28	2	2	2	4	3	2	2	2	2	4	25
83	1	3	3	3	2	12	17	8	37	40	35	42	117	4	3	3	2	2	4	3	2	2	2	27	2	3	1	2	1	2	3	2	2	2	20
84	2	4	3	4	2	6	22	8	36	32	29	30	91	4	2	4	3	2	2	4	2	2	3	28	2	3	2	2	2	1	2	1	1	2	18
85	2	3	2	3	2	9	22	4	35	34	19	33	86	4	2	4	2	3	3	4	2	4	3	31	3	4	3	4	5	4	3	5	4	5	40
86	2	4	3	4	2	6	9	3	18	21	42	17	80	2	3	4	2	4	2	3	3	4	2	29	2	2	1	2	2	1	2	2	1	2	17
87	2	3	2	3	2	6	20	3	29	25	31	37	93	2	3	3	4	4	3	4	4	3	4	34	2	1	1	2	2	2	3	3	3	1	20
88	1	4	3	4	2	10	15	10	35	27	27	29	83	2	2	2	2	2	4	2	3	3	4	26	3	4	4	4	4	3	4	3	4	4	37
89	2	2	3	3	3	10	27	11	48	25	21	39	85	3	4	4	4	3	3	5	4	3	5	38	2	4	2	4	3	3	4	2	2	2	28
90	2	3	3	3	2	10	27	12	49	46	49	48	143	3	5	3	3	5	5	5	5	3	5	42	4	3	5	3	3	3	3	4	4	3	35
91	2	2	3	3	3	7	21	10	38	22	43	36	101	3	1	2	2	1	2	3	2	1	2	19	4	2	3	4	2	4	3	3	3	2	30
92	2	2	4	1	2	6	17	3	26	19	31	31	81	2	2	2	2	1	1	1	3	1	2	17	3	2	2	2	2	2	3	1	1	2	20
93	2	4	3	4	2	8	25	6	39	20	28	36	84	2	2	1	2	3	1	2	2	1	3	19	4	3	4	5	5	5	4	5	3	4	42
94	2	3	2	3	4	10	27	12	49	49	39	47	135	4	4	5	5	4	5	4	4	5	5	45	3	3	3	3	2	3	2	4	4	2	29
95	1	3	2	3	2	8	28	6	42	43	27	31	101	5	5	4	4	3	5	5	3	4	4	42	1	3	2	1	2	2	1	3	1	2	18
96	1	2	3	2	2	12	28	11	51	43	47	38	128	5	5	4	5	4	5	3	5	4	5	45	5	5	4	5	3	3	5	3	5	5	43
97	1	4	3	4	3	9	27	12	48	29	37	45	111	5	5	4	5	5	3	3	5	5	5	45	3	4	4	3	3	4	3	4	4	3	35
98	1	2	3	3	3	5	20	3	28	33	26	20	79	3	2	2	2	2	2	2	2	2	3	22	2	1	2	1	2	2	2	3	2	2	19
99	2	2	3	3	2	9	19	7	35	29	25	33	87	3	4	4	2	2	4	4	2	4	3	32	4	3	5	4	4	5	4	4	4	5	42
100	2	3	3	3	4	5	27	6	38	15	19	32	66	3	2	4	2	2	2	3	3	2	3	26	4	4	3	4	4	4	3	2	4	4	36
101	1	2	3	3	2	8	25	3	36	39	31	25	95	2	2	4	2	4	4	3	2	2	3	28	2	3	2	2	2	3	3	2	1	2	22
102	1	2	4	1	1	7	19	12	38	35	22	24	81	2	3	4	3	2	4	4	3	2	3	30	2	3	2	2	3	3	4	2	2	2	25
103	2	3	2	4	2	9	26	10	45	49	46	49	144	5	4	5	5	4	5	4	5	5	4	46	4	4	4	4	4	4	5	4	4	4	41
104	1	3	3	3	3	7	18	7	32	32	21	36	89	2	3	4	4	4	2	4	4	3	4	34	2	2	2	2	3	2	4	2	4	2	25
105	2	2	3	3	2	4	13	6	23	32	20	16	68	4	2	2	4	4	3	2	4	3	2	30	2	4	2	3	3	2	4	4	2	2	28
106	1	2	3	2	2	10	23	6	39	28	20	32	80	5	3	5	4	4	3	4	4	4	5	41	2	1	2	2	3	2	3	2	1	2	20
107	2	3	3	3	2	11	29	11	51	46	46	45	137	5	5	5	5	4	4	5	5	4	5	47	4	4	4	5	5	5	4	5	5	4	45
108	1	2	3	2	2	4	24	9	37	40	23	20	83	4	2	4	4	2	2	2	2	3	3	28	3	2	1	1	3	1	1	1	3	3	19
109	1	3	3	4	2	5	9	11	25	24	41	20	85	4	4	4	4	2	4	3	4	4	4	37	4	3	3	4	3	4	4	4	4	4	37
110	1	3	3	3	2	9	28	4	41	32	22	32	86	4	4	4	2	2	4	4	4	4	4	36	3	4	4	4	3	4	2	4	4	4	36
111	1	3	3	4	2	6	11	6	23	29	25	16	70	4	4	4	4	3	3	5	5	4	5	41	3	3	3	4	5	4	4	5	5	3	39
112	1	3	2	3	3	12	25	10	47	27	31	32	90	4	5	4	3	4	4	4	4	4	5	41	3	4	4	4	4	3	4	5	3	4	38
113	2	2	4	1	3	8	26	11	45	31	29	32	92	3	2	1	2	2	1	1	2	2	2	18	2	2	2	4	4	4	2	2	2	2	26
114	1	4	2	4	2	8	9	10	27	36	31	28	95	3	2	3	3	2	4	4	4	3	4	32	2	2	2	2	2	2	3	2	2	2	21
115	1	2	3	3	3	10	28	7	45	21	44	23	88	4	3	4	2	3	4	4	4	2	2	32	3	2	3	2	3	2	2	2	1	1	21
116	1	2	3	2	2	6	30	6	42	41	35	34	110	2	1	2	3	1	1	2	2	2	2	18	4	3	4	4	4	3	2	2	4	3	33
117	1	2	3	2	3	10	29	10	49	48	49	40	137	3	3	4	5	3	3	3	5	3	3	35	3	3	2	4	3	2	4	3	3	3	30
118	2	4	3	4	2	5	22	4	31	17	26	21	64	3	3	4	4	3	3	4	3	4	3	34	2	4	2	2	2	2	2	2	2	2	22
119	2	4	2	4	4	9	28	11	48	37	41	35	113	5	4	5	5	4	5	4	5	5	5	47	3	4	5	3	5	3	3	3	5	3	37
120	2	4	2	4	2	12	28	10	50	42	47	42	131	4	5	5	5	5	5	5	5	5	5	49	3	2	2	3	3	3	4	3	4	4	31
121	2	2	4	2	3	12	28	10	50	34	46	48	128	3	3	3	3	4	3	5	4	3	3	34	5	5	5	5	5	4	4	5	5	5	48
122	1	2	4	1	1	11	28	11	50	37	48	47	132	5	5	5	3	3	4	5	4	5	3	42	5	5	5	4	5	5	4	5	4	5	47
123	2	3	3	3	2	7	23	7	37	20	31	40	91	2	4	2	2	2	4	2	4	2	3	27	4	2	2	3	2	3	4	3	2	4	29
124	2	3	3	3	2	9	21	6	36	41	30	24	95	5	4	3	4	3	5	4	3	4	4	39	4	3	3	4	3	4	4	3	4	4	36
125	1	2	3	2	2	6	29	6	41	28	20	26	74	3	2	4	2	2	2	3	2	2	2	24	4	3	2	4	4	2	4	4	2	2	31
126	1	4	3	4	4	9	28	12	49	45	46	42	133	4	4	5	5	5	5	4	5	5	5	47	5	4	3	4	3	5	5	5	5	5	44
127	2	3	3	4	2	10	23	10	43	28	45	45	118	4	5	5	5	5	5	5	4	5	5	48	5	5	5	4	4	5	5	3	3	5	44
128	1	2	3	3	3	12	28	6	46	28	28	30	86	2	4	3	4	3	2	4	4	4	4	34	2	3	2	3	2	4	2	4	2	2	26
129	2	2	4	2	1	7	24	7	38	43	34	30	107	2	2	2	2	2	2	2	1	1	2	18	2	1	3	3	2	3	2	2	1	1	20
130	1	2	4	1	1	9	28	11	48	49	41	48	138	3	3	3	3	3	5	3	5	3	3	34	4	3	3	3	4	4	2	4	4	3	34
131	2	3	3	4	3	7	25	7	39	28	21	19	68	3	4	4	4	4	4	4	5	5	4	41	3	4	2	2	4	3	4	4	4	4	34
132	1	2	3	3	3	11	28	7	46	35	31	37	103	5	4	4	4	3	4	3	4	5	3	39	2	2	3	2	2	2	2	4	4	2	25
133	2	3	3	4	2	10	26	10	46	48	46	37	131	3	5	5	3	4	4	5	3	5	5	42	3	3	3	3	3	5	3	5	3	4	35
134	1	3	2	3	2	11	19	9	39	39	32	40	111	4	2	2	4	2	2	4	3	2	4	29	3	2	3	2	3	2	2	2	2	2	23
135	1	2	3	3	3	10	24	10	44	41	26	30	97	2	1	1	2	1	1	2	2	2	2	16	3	3	2	2	3	2	2	2	2	3	24
136	1	3	3	3	3	10	25	11	46	47	39	45	131	5	5	3	3	5	3	3	3	5	3	38	3	3	5	3	5	5	5	4	3	3	39
137	1	2	4	2	3	12	28	8	48	45	48	35	128	5	5	5	4	4	5	5	4	5	5	47	5	3	3	3	4	5	5	3	3	3	37
138	2	1	4	1	2	8	31	10	49	34	40	24	98	3	4	5	3	4	4	4	4	5	4	40	2	3	2	2	2	2	3	3	3	2	24
139	1	2	3	3	2	9	29	12	50	39	35	48	122	4	5	5	5	5	5	5	5	5	5	49	3	3	3	4	3	3	5	4	3	3	34
140	1	3	2	3	2	11	24	10	45	34	33	30	97	2	3	4	3	2	2	4	2	2	4	28	2	2	3	2	3	2	2	2	2	4	24
141	2	1	4	1	2	11	15	11	37	42	28	19	89	2	2	3	2	2	2	3	2	2	3	23	4	4	3	4	3	4	4	2	4	4	36
142	2	3	2	3	2	9	30	10	49	39	41	37	117	5	4	5	5	5	4	5	5	4	5	47	3	3	3	3	3	3	3	4	2	4	31
143	2	3	3	3	4	11	27	6	44	25	19	20	64	2	4	2	4	4	4	4	4	3	4	35	3	3	4	4	4	2	4	4	4	4	36
144	2	3	3	3	2	10	30	12	52	46	39	31	116	3	5	4	5	5	5	5	5	3	5	45	5	3	5	5	5	5	4	3	5	5	45
145	1	3	2	4	2	3	21	7	31	42	39	38	119	4	4	5	4	4	4	3	5	4	5	42	2	2	3	2	4	2	4	2	2	4	27
146	2	2	3	2	2	7	15	9	31	21	38	22	81	3	3	4	5	4	4	5	4	4	3	39	3	1	2	2	2	2	1	2	1	3	19
147	1	3	3	4	3	11	27	11	49	21	26	37	84	1	2	1	2	1	2	2	1	2	2	16	4	3	2	2	2	4	2	4	3	2	28
148	1	3	3	3	3	6	26	6	38	31	24	26	81	3	4	2	2	4	3	2	2	2	2	26	2	3	2	4	3	3	2	2	3	3	27
149	1	2	3	2	4	7	27	12	46	20	39	23	82	2	2	2	3	2	3	2	3	4	3	26	3	3	3	2	2	1	2	3	2	2	23
150	2	4	3	4	3	12	31	7	50	18	22	30	70	4	4	4	5	4	4	4	3	4	4	40	2	1	2	1	2	1	2	2	2	2	17
151	2	3	2	3	2	11	29	10	50	42	38	33	113	3	3	5	4	5	5	4	3	4	5	41	3	3	3	5	3	3	5	4	3	4	36
152	1	4	3	4	2	10	24	7	41	31	28	30	89	4	4	5	4	4	4	4	3	4	4	40	5	4	4	5	4	4	5	4	5	3	43
153	2	4	3	4	2	11	27	10	48	48	46	37	131	5	3	3	3	4	3	3	3	3	4	34	3	5	3	5	5	3	4	5	4	5	42
154	1	2	3	3	2	12	29	12	53	44	49	29	122	5	5	5	5	5	5	5	5	5	5	50	5	5	3	5	5	5	5	5	3	3	44
155	1	4	3	4	3	12	19	8	39	26	32	34	92	3	5	5	3	5	4	4	5	3	3	40	4	4	3	4	4	5	4	4	4	5	41
156	2	2	3	2	2	6	25	11	42	38	25	34	97	4	5	3	5	5	3	5	5	4	3	42	4	3	2	4	2	3	4	3	3	3	31
157	2	3	3	3	2	3	8	4	15	24	22	35	81	2	4	2	2	2	3	2	2	2	2	23	1	2	2	1	2	2	3	3	2	2	20
158	1	3	2	4	2	6	31	8	45	32	19	33	84	4	4	3	4	4	4	4	4	5	4	40	4	5	3	4	3	4	4	4	3	4	38
159	1	2	3	3	2	6	22	6	34	22	18	25	65	2	4	4	4	4	4	4	4	4	2	36	2	1	3	2	1	2	3	2	2	2	20
160	2	2	3	3	2	10	25	10	45	49	46	44	139	3	5	3	4	4	5	4	5	5	5	43	4	5	4	5	5	3	5	5	3	3	42
161	2	1	4	1	2	9	27	12	48	25	39	28	92	4	3	4	4	4	4	5	4	4	4	40	4	3	3	4	4	4	3	2	3	4	34
162	2	4	2	4	2	5	30	8	43	30	19	18	67	3	2	2	3	2	3	3	2	3	4	27	4	4	4	4	3	4	4	4	4	4	39
163	2	3	3	4	2	3	17	8	28	42	18	32	92	2	2	2	1	2	2	2	2	1	2	18	1	2	1	2	2	2	2	1	2	1	16
164	2	2	3	3	2	8	27	12	47	36	38	38	112	4	5	5	4	4	5	5	5	5	5	47	4	3	3	2	2	2	2	3	4	3	28
165	2	2	3	3	2	11	19	7	37	22	35	21	78	4	4	4	3	2	3	4	4	2	2	32	4	4	4	4	4	2	2	3	3	4	34
166	1	3	3	3	2	3	27	10	40	31	32	27	90	2	1	2	1	2	3	2	2	2	2	19	2	2	3	3	4	2	2	2	3	3	26
167	1	4	2	4	2	8	24	12	44	43	48	35	126	3	4	5	5	5	5	3	3	4	3	40	5	5	5	5	5	3	4	3	5	4	44
168	1	2	3	2	4	10	28	10	48	45	50	49	144	5	4	5	5	4	4	4	5	4	4	44	5	5	5	5	5	5	5	5	5	5	50
169	1	3	3	3	2	10	28	11	49	45	43	49	137	5	5	4	5	5	4	5	5	5	4	47	4	5	5	5	5	5	5	5	5	4	48
170	2	3	3	3	2	12	27	3	42	23	29	21	73	4	3	4	2	2	4	4	4	4	4	35	2	2	4	2	2	2	2	3	3	2	24
171	1	2	3	3	2	7	31	7	45	40	40	40	120	3	2	2	4	3	2	4	4	4	3	31	3	4	2	3	2	2	3	4	4	4	31
172	2	2	3	3	2	9	16	12	37	38	26	19	83	5	4	4	4	4	4	4	4	5	4	42	4	4	3	3	4	2	2	3	3	2	30
173	1	3	2	3	4	12	19	8	39	26	26	33	85	2	2	2	3	2	2	2	2	4	3	24	4	2	2	3	4	3	4	2	3	4	31
174	1	3	3	3	2	6	9	8	23	35	28	25	88	5	4	5	4	4	4	5	4	3	4	42	1	2	2	2	3	2	1	3	2	2	20
175	2	1	4	1	1	6	15	6	27	21	17	23	61	2	3	2	3	4	4	4	4	4	4	34	1	2	2	3	2	2	2	2	2	2	20
176	2	2	3	3	2	11	29	10	50	49	45	39	133	4	5	5	4	3	5	4	3	4	3	40	2	2	3	3	3	3	4	2	4	3	29
177	1	3	3	4	2	10	26	10	46	46	33	49	128	5	5	5	4	5	5	5	5	5	5	49	5	5	5	5	5	5	5	5	5	5	50
178	2	2	3	2	2	9	25	10	44	33	31	28	92	2	2	1	2	2	3	1	3	1	2	19	2	2	3	2	1	2	3	2	1	3	21
179	2	4	3	4	2	5	21	9	35	21	31	21	73	4	5	4	4	4	3	4	4	3	4	39	4	4	3	2	3	2	3	2	2	2	27
180	2	3	3	3	2	6	8	4	18	20	19	43	82	2	2	2	2	2	2	2	1	2	2	19	5	4	3	4	3	4	3	4	5	4	39
181	2	2	3	2	2	11	19	10	40	29	40	29	98	2	2	1	1	2	2	2	3	3	1	19	3	4	3	4	4	4	3	4	4	4	37
182	2	4	2	4	3	7	24	7	38	28	21	37	86	4	3	4	3	2	2	4	2	2	4	30	4	4	2	2	3	4	4	2	4	4	33
183	1	2	4	2	1	8	22	3	33	27	27	26	80	4	2	4	2	3	3	4	3	3	2	30	2	2	4	4	2	3	2	4	4	2	29
184	2	2	4	2	3	6	9	7	22	17	27	25	69	2	2	2	2	2	4	2	2	4	3	25	2	4	4	3	2	2	4	4	4	4	33
185	1	2	3	2	2	8	23	8	39	36	34	29	99	2	2	4	2	3	2	3	3	2	2	25	1	2	1	1	2	3	2	2	2	1	17
186	1	2	4	1	1	11	19	10	40	19	42	23	84	1	2	2	2	2	2	1	3	1	3	19	4	4	3	4	4	3	2	2	4	4	34
187	2	2	4	1	1	6	22	3	31	24	39	39	102	2	3	2	3	2	3	4	2	2	2	25	4	2	4	4	4	3	2	4	2	2	31
188	2	2	3	2	3	4	13	12	29	28	37	17	82	2	2	4	2	2	4	2	3	4	3	28	4	4	3	2	2	4	4	4	4	4	35
189	2	2	3	2	3	11	30	12	53	49	45	44	138	5	5	4	5	5	5	5	4	5	5	48	4	5	3	3	4	3	3	3	3	5	36
190	2	2	3	2	2	10	29	12	51	47	43	44	134	3	5	3	3	5	3	5	5	3	5	40	4	5	5	5	5	5	5	4	5	4	47
191	1	4	2	4	3	5	8	6	19	31	19	29	79	4	4	2	3	2	2	2	4	2	3	28	2	2	2	2	3	2	4	4	4	3	28
192	1	1	4	1	1	10	27	9	46	36	19	29	84	2	2	1	1	2	2	2	1	2	2	17	5	5	4	4	3	3	5	4	3	3	39
193	2	2	3	2	2	8	18	12	38	37	38	28	103	5	4	3	3	4	3	4	3	3	4	36	4	4	4	3	2	4	2	4	4	3	34
194	2	3	3	3	2	7	16	8	31	20	39	27	86	4	4	3	3	4	3	3	3	4	4	35	3	2	2	2	2	1	3	1	1	2	19
195	2	2	3	2	2	6	30	9	45	28	25	28	81	4	4	4	4	4	4	4	2	4	4	38	4	2	3	2	4	3	4	2	4	3	31
196	2	3	3	3	2	10	31	10	51	46	48	45	139	4	5	4	5	5	4	4	5	5	4	45	4	5	5	5	5	4	5	5	5	5	48
197	1	4	3	4	2	8	28	12	48	46	29	28	103	4	5	5	5	5	3	5	5	5	5	47	5	3	5	3	3	3	5	4	3	4	38
198	1	2	4	1	1	12	22	10	44	36	32	24	92	2	2	1	1	2	3	2	2	2	2	19	2	4	2	4	2	2	2	3	3	4	28
199	2	2	3	2	2	6	24	7	37	28	29	26	83	2	2	2	3	4	2	3	4	2	2	26	2	2	2	1	3	2	2	2	2	3	21
200	1	3	3	3	2	11	29	9	49	26	44	44	114	5	5	3	4	5	5	5	5	5	5	47	5	5	5	5	5	5	5	5	5	5	50
201	1	2	4	1	3	8	16	4	28	38	41	19	98	2	3	3	1	2	2	2	1	1	2	19	3	2	2	2	4	4	2	2	4	2	27
202	2	3	3	3	2	12	25	12	49	29	28	46	103	5	5	5	5	4	5	5	5	5	5	49	5	5	5	5	4	5	5	5	4	5	48
203	2	3	3	3	2	10	26	11	47	44	48	49	141	4	4	5	5	5	5	4	5	5	4	46	5	5	5	5	5	5	4	4	5	4	47
204	1	3	3	3	3	9	29	12	50	42	36	48	126	4	4	5	3	3	5	5	5	5	5	44	5	5	3	5	4	3	5	3	5	5	43
205	2	3	3	4	2	11	22	12	45	42	41	36	119	5	5	4	5	5	5	5	5	5	5	49	3	5	4	5	5	4	5	4	5	5	45
206	2	2	3	2	2	4	14	7	25	42	17	22	81	4	2	2	4	4	3	2	4	2	3	30	4	3	4	4	2	2	4	2	2	2	29
207	2	1	4	1	1	10	23	4	37	32	27	26	85	4	4	4	5	4	4	5	4	4	3	41	2	2	2	4	3	2	4	2	4	2	27
208	1	4	3	4	2	10	30	6	46	41	40	26	107	1	2	2	2	2	3	2	2	1	1	18	2	2	2	4	2	2	2	2	2	2	22
209	2	2	3	3	2	11	25	9	45	21	26	30	77	1	2	2	1	3	3	3	3	1	1	20	5	3	4	4	4	5	5	4	5	4	43
210	1	2	3	3	2	9	19	7	35	29	35	20	84	1	2	2	2	3	3	3	1	3	2	22	4	3	2	4	4	2	4	4	4	4	35
211	1	3	2	3	3	7	28	6	41	18	25	28	71	2	2	3	2	2	2	2	2	1	2	20	5	4	4	4	4	3	3	4	4	3	38
212	1	4	3	4	2	12	28	10	50	39	47	48	134	5	5	4	5	5	4	5	5	5	5	48	5	5	5	4	5	5	4	3	3	5	44
213	1	2	4	1	2	12	9	8	29	40	31	23	94	2	1	2	2	3	1	3	1	2	2	19	2	2	2	3	2	2	2	2	3	4	24
214	1	4	3	4	2	9	27	12	48	31	32	34	97	4	5	4	5	3	3	5	3	3	5	40	5	4	5	3	3	5	5	4	5	5	44
215	2	3	2	3	3	11	26	11	48	40	39	48	127	5	5	5	5	5	5	5	4	4	5	48	5	5	5	5	5	5	3	3	4	5	45
216	1	1	4	1	1	6	24	12	42	39	26	24	89	2	4	4	2	2	4	3	3	4	2	30	4	4	4	2	4	4	3	4	4	4	37
217	2	4	2	4	2	9	30	11	50	31	34	27	92	2	4	2	4	2	4	3	2	2	3	28	4	4	3	4	2	4	3	2	4	4	34
218	2	2	4	1	2	11	24	12	47	33	20	31	84	1	2	2	2	1	3	2	2	2	3	20	4	3	2	2	4	4	4	3	2	4	32
219	2	4	3	4	2	9	28	9	46	47	45	42	134	5	5	5	5	5	4	5	5	4	5	48	3	5	3	3	3	3	5	3	4	4	36
220	2	4	3	4	2	3	29	3	35	27	23	30	80	2	2	2	2	2	1	3	2	3	2	21	2	2	2	3	3	3	2	2	2	3	24
221	1	2	4	2	2	12	30	11	53	35	48	46	129	3	5	3	3	3	3	3	3	5	3	34	2	3	3	3	4	3	4	3	2	3	30
222	2	2	3	2	2	6	17	10	33	33	33	28	94	2	4	4	4	2	4	2	4	3	2	31	4	3	2	3	3	3	3	3	2	2	28
223	1	2	3	3	2	11	17	9	37	38	36	24	98	4	3	4	4	4	4	4	5	5	4	41	2	4	3	4	2	3	3	4	3	4	32
224	2	2	4	1	2	9	27	10	46	27	28	19	74	3	2	2	3	2	3	2	1	2	3	23	4	4	3	4	2	2	4	2	2	4	31
225	2	3	2	4	2	11	27	11	49	29	42	41	112	3	4	4	5	5	3	5	3	3	5	40	4	3	5	3	3	4	4	3	3	3	35
226	1	3	2	4	2	10	28	6	44	40	28	33	101	2	4	4	2	3	4	4	2	2	3	30	2	2	2	2	4	2	4	2	3	2	25
227	1	3	2	3	3	3	8	4	15	37	16	17	70	2	2	1	3	2	2	1	2	2	2	19	1	2	2	3	1	1	3	1	1	2	17
228	2	2	3	3	2	9	24	10	43	24	29	36	89	2	2	2	4	2	2	2	2	4	4	26	2	2	2	1	2	2	2	2	2	1	18
229	1	3	3	3	2	10	25	12	47	44	47	40	131	2	3	3	3	4	3	3	3	3	4	31	3	5	5	5	3	5	5	4	3	3	41
230	2	2	3	3	3	10	30	10	50	27	30	27	84	4	3	2	3	2	2	3	2	4	2	27	3	2	2	2	1	2	2	2	2	1	19
231	1	2	3	2	3	8	26	11	45	47	43	37	127	3	4	3	5	4	4	3	4	4	4	38	5	5	5	5	5	5	5	5	4	4	48
232	1	2	4	2	1	3	15	3	21	33	21	20	74	1	1	1	3	2	1	3	1	2	2	17	2	3	2	3	3	2	1	3	1	3	23
233	2	4	3	4	2	7	28	8	43	23	35	22	80	4	3	3	3	4	4	3	4	4	4	36	4	4	4	4	4	4	4	3	3	4	38
234	2	3	2	4	3	11	26	11	48	46	28	37	111	3	5	4	5	5	5	5	5	5	5	47	4	3	4	3	3	3	4	4	4	3	35
235	1	3	3	3	3	6	28	9	43	38	19	30	87	3	1	1	3	3	2	2	2	2	2	21	2	2	2	3	1	2	2	1	2	1	18
236	1	2	3	3	2	10	30	12	52	41	50	44	135	4	3	3	3	5	3	5	4	4	3	37	5	5	5	5	4	5	4	4	5	4	46
237	1	4	2	4	2	11	30	10	51	43	39	31	113	4	5	5	3	3	3	4	5	3	5	40	3	5	4	5	3	5	5	4	4	4	42
238	1	1	4	1	2	10	30	11	51	46	36	42	124	5	5	4	5	4	4	5	5	5	5	47	4	5	5	5	3	5	5	5	5	5	47
239	2	2	3	3	2	11	23	12	46	40	36	26	102	3	2	2	3	2	2	2	2	3	3	24	2	4	2	2	3	2	2	2	2	2	23
240	1	2	3	3	2	7	19	6	32	33	36	20	89	2	2	2	3	2	2	2	3	2	4	24	4	5	4	3	4	3	4	5	5	4	41
241	1	3	2	4	3	5	8	6	19	16	14	20	50	4	4	2	3	3	2	4	4	4	2	32	3	3	2	4	2	4	2	2	4	4	30
242	1	3	3	3	2	6	12	3	21	25	20	28	73	2	2	2	1	2	2	1	1	2	2	17	2	4	2	3	2	4	2	2	4	2	27
243	2	2	4	1	1	4	28	6	38	20	21	21	62	2	4	3	4	2	4	4	3	2	4	32	2	2	3	2	2	2	2	2	3	4	24
244	1	2	4	1	3	3	18	8	29	24	31	25	80	3	3	3	2	4	3	4	4	4	4	34	2	2	2	3	1	2	2	1	1	1	17
245	1	3	3	4	2	6	22	10	38	29	32	23	84	2	4	4	3	2	4	4	4	3	2	32	5	3	4	5	4	5	5	4	3	4	42
246	1	2	3	2	3	10	26	10	46	25	29	42	96	2	3	4	2	2	3	2	2	4	2	26	3	4	4	4	5	4	3	4	4	5	40
247	1	2	4	2	1	11	27	11	49	42	41	22	105	2	4	3	2	3	4	2	4	3	4	31	2	2	3	2	3	2	3	1	2	3	23
248	1	2	3	2	3	11	29	9	49	33	36	47	116	5	5	5	3	5	4	5	5	5	5	47	3	3	3	4	4	3	3	3	4	3	33
249	1	1	4	1	2	9	25	3	37	29	40	35	104	1	1	2	1	2	2	3	3	2	3	20	4	3	4	5	5	4	3	4	5	4	41
250	1	2	3	3	2	7	21	10	38	34	20	28	82	3	3	2	2	2	2	2	2	2	3	23	2	2	4	2	2	2	4	4	4	4	30
251	2	3	3	4	3	9	21	11	41	36	28	31	95	3	4	3	4	3	3	2	4	4	4	34	3	4	5	4	4	3	4	4	4	4	39
252	1	3	3	3	2	12	28	10	50	38	44	48	130	3	5	3	3	4	4	4	5	3	3	37	4	3	5	3	4	3	5	4	3	5	39
253	1	3	3	3	2	6	8	4	18	19	22	39	80	2	2	3	2	3	2	2	4	4	4	28	2	4	4	2	4	3	4	4	4	4	35
254	1	1	4	1	1	8	16	11	35	30	40	19	89	3	4	2	3	3	3	4	3	4	2	31	4	4	3	4	4	4	2	3	2	3	33
255	1	2	3	2	4	11	29	11	51	47	32	45	124	5	5	4	5	5	4	5	5	4	5	47	3	3	4	2	3	2	3	2	3	4	29
256	1	3	3	3	2	6	18	8	32	27	21	34	82	2	2	3	4	2	3	4	4	4	2	30	3	4	4	5	4	5	4	4	5	4	42
257	2	1	4	1	1	3	18	3	24	21	39	27	87	2	2	2	2	2	2	4	4	4	2	26	3	2	2	2	2	4	4	4	3	4	30
258	1	3	2	4	2	11	31	12	54	23	28	19	70	4	3	4	3	2	4	2	4	4	4	34	2	2	4	4	4	3	2	4	2	4	31
259	2	3	2	3	3	11	27	10	48	28	41	26	95	4	2	3	2	3	4	2	4	3	2	29	4	4	4	3	3	2	2	3	2	2	29
260	2	4	3	4	3	10	20	10	40	20	26	34	80	2	2	3	4	3	2	2	2	4	4	28	2	4	2	2	2	4	3	2	3	4	28
261	2	1	4	1	1	12	18	11	41	40	30	41	111	3	4	3	3	2	4	3	4	3	2	31	3	3	4	3	5	4	4	5	4	5	40
262	2	3	3	3	2	8	27	7	42	35	17	21	73	2	4	2	2	2	2	2	2	4	3	25	3	2	3	3	3	2	4	3	4	4	31
263	2	3	2	3	2	8	25	11	44	30	23	19	72	3	4	3	4	3	3	4	4	4	4	36	2	3	2	1	3	2	2	2	1	3	21
264	1	2	4	1	1	10	24	11	45	30	35	39	104	1	2	1	2	3	1	2	2	3	2	19	2	2	3	2	4	2	4	2	2	2	25
265	1	4	2	4	3	3	26	6	35	20	21	35	76	2	2	1	2	3	2	2	1	2	3	20	4	4	3	4	4	2	4	4	3	4	36
266	1	3	4	3	2	10	19	9	38	30	27	30	87	2	4	3	2	4	2	4	4	3	2	30	3	4	3	4	4	5	4	3	5	4	39
267	1	3	2	4	3	9	25	3	37	18	34	26	78	3	3	4	2	2	4	4	3	4	2	31	2	3	1	1	3	3	2	3	2	2	22
268	2	2	4	2	2	9	27	12	48	43	44	45	132	5	4	5	5	4	5	5	4	4	5	46	4	5	4	4	5	5	5	4	5	4	45
269	2	2	4	1	1	12	29	11	52	25	36	43	104	5	3	5	5	5	4	5	5	5	3	45	3	5	5	5	5	4	3	5	4	3	42
270	1	3	2	4	2	12	26	10	48	45	47	46	138	3	3	3	5	3	5	3	4	4	3	36	5	5	5	5	4	5	5	4	5	5	48
271	1	1	4	1	2	6	27	3	36	16	27	20	63	3	2	3	2	4	2	4	3	2	4	29	4	4	3	2	2	3	3	2	4	4	31
272	1	2	4	3	3	6	14	6	26	26	15	17	58	3	4	4	4	5	4	5	3	4	3	39	2	1	2	3	3	2	2	2	3	2	22
273	2	3	4	3	2	9	25	12	46	33	30	47	110	3	3	5	4	4	3	3	5	5	3	38	4	5	5	5	5	5	5	5	5	5	49
274	2	3	4	3	3	11	30	11	52	44	32	45	121	3	4	3	3	3	5	3	4	5	3	36	3	4	4	4	3	5	3	4	5	5	40
275	2	1	4	1	1	8	24	12	44	37	25	40	102	2	4	2	3	4	3	4	3	4	3	32	4	2	3	3	4	4	2	3	2	2	29
276	2	2	4	2	2	8	24	6	38	27	25	28	80	4	4	4	4	4	3	3	4	4	4	38	4	2	2	4	3	3	4	4	3	2	31
277	2	2	4	2	2	7	22	9	38	32	40	28	100	3	2	4	3	4	3	3	2	3	2	29	5	3	5	4	4	5	3	3	4	4	40
278	1	2	4	2	3	6	21	11	38	32	24	40	96	1	2	2	2	2	2	3	3	2	1	20	2	2	1	2	2	2	2	1	2	2	18
279	2	1	4	1	1	6	28	11	45	25	24	34	83	2	2	4	2	4	2	2	3	2	3	26	4	2	4	4	4	2	4	3	4	4	35
280	2	2	4	2	3	9	24	10	43	27	19	41	87	2	1	2	2	1	1	2	2	1	2	16	2	2	3	2	2	4	2	2	2	3	24
281	2	3	2	4	3	7	27	11	45	28	43	40	111	5	5	5	5	5	5	5	5	5	3	48	5	5	3	5	5	5	3	5	3	5	44
282	2	1	4	1	2	10	23	10	43	31	36	28	95	3	4	4	4	5	3	3	4	5	5	40	1	2	2	2	2	2	1	3	3	2	20
283	1	3	4	3	2	9	27	10	46	44	44	47	135	4	4	4	4	4	5	5	4	4	4	42	5	5	5	5	4	4	5	5	4	4	46
284	2	4	2	4	3	5	29	8	42	17	24	38	79	3	3	2	2	2	1	2	3	2	3	23	2	3	4	4	2	2	4	4	2	3	30
285	2	2	4	3	2	3	28	6	37	20	17	27	64	3	1	3	2	3	1	2	2	2	3	22	3	3	4	3	5	5	4	5	3	4	39
286	1	3	4	4	2	5	15	11	31	18	26	26	70	3	2	3	2	2	2	1	1	2	2	20	5	4	4	4	4	3	4	5	3	3	39
287	1	3	4	4	2	9	21	12	42	40	45	45	130	5	4	5	5	4	5	5	5	5	4	47	3	4	5	4	4	5	5	3	5	4	42
288	2	3	4	3	2	5	13	4	22	29	16	28	73	3	4	3	2	2	2	2	2	2	3	25	4	2	4	3	3	2	3	2	4	4	31
289	2	2	4	1	1	3	8	6	17	20	16	40	76	4	5	5	5	3	4	5	5	3	4	43	2	1	1	2	3	1	2	3	1	3	19
290	1	1	4	1	2	8	29	6	43	43	32	25	100	2	2	2	2	3	3	2	3	2	2	23	4	5	3	4	3	4	4	3	4	4	38
291	1	4	2	4	4	6	13	8	27	38	23	18	79	2	2	4	3	3	4	4	4	2	3	31	3	3	2	3	4	2	3	4	4	4	32
292	2	3	2	3	3	11	26	7	44	24	21	38	83	4	4	4	3	5	5	4	4	4	4	41	4	3	3	5	5	4	4	4	5	3	40
293	1	3	4	3	3	8	28	10	46	30	33	29	92	2	2	2	2	4	4	4	4	2	4	30	2	1	2	3	2	2	2	1	3	2	20
294	2	2	4	3	3	11	17	11	39	41	22	39	102	2	2	2	3	2	4	2	2	4	2	25	4	4	4	4	4	3	4	4	5	4	40
295	1	2	4	2	2	12	25	12	49	48	43	48	139	3	3	2	3	3	2	3	4	3	4	30	5	5	3	5	5	3	3	5	3	5	42
296	2	2	4	2	2	10	29	11	50	50	49	48	147	5	5	5	5	4	4	4	4	4	4	44	5	5	5	4	5	5	5	5	5	4	48
297	1	2	4	3	2	11	21	11	43	41	28	19	88	2	1	1	2	3	1	2	3	3	2	20	2	4	4	3	2	2	4	3	2	2	28
298	1	4	2	4	3	10	28	12	50	33	19	44	96	3	3	2	2	4	2	2	4	3	3	28	3	4	4	4	4	4	3	5	4	5	40
299	2	2	4	2	3	8	24	11	43	32	36	20	88	2	2	4	4	2	2	3	4	2	2	27	4	4	4	2	3	2	4	4	2	2	31
300	1	1	4	1	2	5	8	6	19	25	19	29	73	3	4	4	4	4	4	3	4	3	4	37	2	3	4	4	3	4	4	4	4	4	36
301	2	2	4	2	2	9	30	11	50	30	26	35	91	2	2	2	2	2	2	2	2	1	1	18	4	4	5	4	5	3	5	5	4	4	43
302	1	3	2	4	3	7	24	12	43	28	40	31	99	1	3	2	2	1	2	1	2	1	2	17	2	3	2	3	4	2	2	4	2	2	26
303	2	2	4	3	2	11	17	6	34	25	20	28	73	4	4	4	4	4	4	5	3	4	4	40	4	4	4	4	3	4	4	4	4	4	39
304	2	1	4	1	2	8	22	12	42	43	26	48	117	3	3	5	5	3	3	3	5	3	3	36	5	4	5	5	5	5	5	5	5	5	49
305	1	2	4	2	2	12	30	9	51	42	36	30	108	5	5	5	5	4	4	5	5	5	4	47	5	3	3	5	3	3	4	3	3	3	35
306	2	3	2	3	3	5	14	11	30	26	36	17	79	1	2	2	1	2	1	2	1	1	1	14	4	3	4	2	4	2	2	4	4	4	33
307	1	2	4	3	2	10	31	12	53	39	45	29	113	3	4	5	4	5	3	3	3	3	5	38	3	2	4	2	3	4	4	3	4	2	31
308	2	3	4	3	3	3	19	9	31	34	19	19	72	1	2	2	2	1	2	2	2	3	2	19	5	4	4	3	4	5	4	4	3	5	41
309	1	4	2	4	2	12	20	8	40	34	20	27	81	2	2	2	2	2	2	2	2	2	4	22	4	2	2	4	4	4	4	4	4	2	34
310	1	3	4	3	4	3	22	11	36	40	20	28	88	2	2	3	2	3	3	2	4	4	2	27	4	4	4	4	2	2	3	4	4	4	35
311	1	3	2	4	2	6	23	6	35	31	18	32	81	2	1	1	2	2	2	2	2	1	2	17	2	3	2	3	2	4	2	2	2	4	26
312	1	3	4	4	2	9	28	12	49	47	45	49	141	5	4	5	4	5	4	4	5	5	5	46	5	4	4	4	5	5	4	5	4	4	44
313	1	2	4	2	2	11	9	11	31	26	43	35	104	3	2	2	2	2	4	2	3	4	2	26	2	3	2	1	2	3	3	2	2	1	21
314	2	3	4	4	2	11	27	10	48	48	50	48	146	5	5	5	4	5	4	4	5	5	4	46	5	5	5	5	5	5	5	5	5	5	50
315	2	3	4	4	2	11	21	6	38	37	32	40	109	4	2	4	2	3	3	3	2	2	3	28	2	2	2	4	2	2	2	2	3	2	23
316	2	4	4	4	2	8	17	11	36	27	38	32	97	4	5	3	4	5	3	5	5	5	3	42	2	4	4	2	2	3	2	3	4	4	30
317	2	2	4	2	2	10	23	12	45	40	19	41	100	3	2	2	1	1	1	1	3	2	1	17	2	2	2	4	2	4	3	4	2	2	27
318	1	3	4	4	2	3	13	3	19	21	19	17	57	2	3	4	4	2	3	2	4	4	2	30	2	1	2	2	1	1	3	1	2	2	17
319	2	1	4	1	2	6	8	3	17	19	29	39	87	2	3	2	2	1	2	2	1	1	3	19	2	1	3	3	1	1	2	2	2	2	19
320	2	3	4	4	2	12	17	4	33	38	27	19	84	2	2	2	2	2	1	2	2	2	2	19	2	2	2	4	3	4	3	2	2	2	26
321	1	1	4	1	1	12	16	12	40	18	36	32	86	4	3	2	2	4	3	4	4	4	3	33	2	4	2	4	4	2	4	4	2	3	31
322	2	2	4	2	2	4	14	3	21	19	21	18	58	3	2	2	2	1	2	3	2	2	2	21	4	2	3	2	4	4	4	3	4	4	34
323	1	2	4	2	4	12	24	11	47	37	44	30	111	4	5	4	5	4	4	4	3	5	4	42	5	4	3	4	4	3	5	3	5	4	40
324	1	3	4	3	2	9	27	10	46	29	46	48	123	5	5	4	5	5	5	5	5	5	5	49	4	5	4	3	5	5	4	4	5	3	42
325	1	2	4	2	2	6	8	11	25	25	25	33	83	1	3	2	3	2	2	2	1	2	2	20	4	4	2	2	2	2	4	4	3	4	31
326	1	4	4	4	2	12	21	9	42	29	35	25	89	4	4	4	4	4	2	2	4	4	4	36	2	2	3	3	4	4	4	3	4	4	33
327	1	4	4	4	2	3	20	6	29	39	41	31	111	2	3	2	1	3	3	1	1	2	2	20	3	4	4	4	4	3	2	4	4	3	35
328	1	2	4	1	2	10	29	12	51	47	48	45	140	3	3	3	5	3	5	3	5	3	5	38	5	5	5	4	4	5	4	4	5	5	46
329	1	3	4	3	2	9	30	9	48	39	48	42	129	5	3	5	4	5	3	3	5	3	5	41	4	4	2	3	2	2	3	4	2	3	29
330	2	2	4	3	2	10	27	12	49	49	37	40	126	3	3	5	3	4	3	5	5	3	4	38	5	5	5	5	5	5	4	5	5	5	49
331	2	3	4	4	2	5	18	7	30	32	18	38	88	3	4	3	2	4	4	4	3	3	3	33	2	2	2	2	2	2	4	4	2	4	26
332	1	3	4	4	2	9	26	11	46	45	46	45	136	4	4	4	4	5	4	5	5	4	4	43	5	5	4	4	5	4	4	4	5	5	45
333	2	3	4	4	2	6	27	6	39	21	22	41	84	2	4	3	2	4	4	2	3	2	4	30	2	3	4	4	3	2	2	2	4	2	28
334	1	2	4	2	2	7	23	12	42	31	38	26	95	2	2	2	1	2	2	2	2	1	3	19	2	2	2	2	2	2	3	2	2	2	21
335	2	2	4	2	3	6	26	8	40	24	26	24	74	2	2	4	4	3	2	4	4	3	4	32	5	4	5	4	4	3	3	4	3	4	39
336	2	2	4	2	2	8	30	12	50	42	19	22	83	2	1	2	2	2	2	2	2	2	3	20	4	4	3	2	2	4	4	3	4	3	33
337	1	2	4	2	2	9	22	11	42	35	37	18	90	3	5	4	5	4	5	4	5	4	5	44	4	2	2	4	4	2	4	4	3	4	33
338	1	1	4	1	1	11	26	10	47	28	45	41	114	5	5	5	5	4	5	5	4	5	5	48	5	3	4	4	4	5	3	4	5	3	40
339	1	2	4	3	2	12	25	10	47	22	42	39	103	2	2	3	2	2	2	3	2	3	2	23	1	2	3	2	2	1	2	1	2	3	19
340	2	3	2	4	2	12	28	9	49	32	50	37	119	5	5	4	5	5	5	5	5	4	5	48	3	3	2	3	3	2	3	3	4	3	29
341	1	3	4	3	2	10	31	12	53	48	40	38	126	5	4	5	5	5	5	5	5	5	4	48	3	4	2	2	3	3	4	2	3	3	29
342	1	2	4	2	2	10	29	11	50	27	37	49	113	3	5	5	5	3	5	3	4	5	3	41	4	3	4	3	3	5	5	5	4	3	39
343	2	4	4	4	2	10	17	8	35	27	23	29	79	5	3	5	5	4	5	4	5	3	4	43	4	4	4	3	3	4	4	3	2	4	35
344	2	4	4	4	2	10	27	12	49	39	38	49	126	3	3	3	2	3	4	4	3	4	2	31	5	4	5	5	5	5	5	5	5	4	48
345	2	2	4	2	2	9	22	9	40	28	26	27	81	2	3	2	2	2	4	2	4	4	3	28	2	3	2	2	4	2	3	2	2	2	24
346	2	1	4	1	2	11	29	10	50	44	47	45	136	4	4	4	5	4	5	5	4	5	5	45	4	5	5	4	5	4	4	4	4	5	44
347	1	2	4	3	3	6	8	6	20	32	41	39	112	2	2	2	3	2	2	2	2	2	1	20	2	2	1	3	2	2	3	3	2	1	21
348	1	3	4	3	2	9	29	11	49	31	48	32	111	4	5	5	5	4	5	5	5	4	4	46	5	5	5	5	5	5	4	3	5	5	47
349	1	4	4	4	2	11	29	10	50	43	50	47	140	5	3	3	3	3	3	4	3	3	5	35	5	3	5	4	5	4	4	4	5	5	44
350	2	2	4	3	2	3	24	6	33	21	38	28	87	3	4	4	5	3	4	4	4	5	4	40	1	3	3	1	2	2	2	1	1	2	18
351	1	2	4	2	3	6	17	3	26	19	31	27	77	2	2	2	4	2	2	2	2	3	2	23	2	2	2	3	2	2	3	2	2	3	23
352	1	3	4	4	2	7	20	10	37	36	27	32	95	1	2	1	3	1	3	2	1	3	2	19	1	2	1	2	2	2	2	3	3	2	20
353	1	3	4	3	2	10	30	10	50	21	46	29	96	1	2	2	2	3	1	2	2	2	2	19	2	2	4	2	3	4	4	4	4	3	32
354	1	2	4	3	2	10	27	10	47	21	21	22	64	4	4	4	3	2	4	3	4	4	4	36	4	3	2	4	4	4	4	3	4	4	36
355	1	1	4	1	2	12	30	10	52	38	22	39	99	2	3	2	2	2	2	4	3	3	2	25	3	4	2	4	2	2	3	4	2	3	29
356	1	3	2	3	3	12	28	11	51	39	43	38	120	3	3	3	4	5	3	3	3	3	3	33	5	5	5	5	3	3	3	5	5	5	44
357	1	4	2	4	2	5	18	6	29	20	31	21	72	2	2	4	2	2	2	2	4	4	2	26	2	2	3	3	4	4	3	3	2	2	28
358	1	3	2	3	3	9	31	11	51	38	50	37	125	2	3	4	3	4	3	3	2	3	4	31	5	4	5	4	3	3	3	5	5	5	42
359	1	2	4	1	2	9	28	8	45	40	45	37	122	5	3	3	3	3	4	3	5	3	3	35	3	3	4	5	4	5	5	5	5	3	42
360	1	2	4	2	2	11	28	11	50	31	49	47	127	5	5	5	5	5	5	5	5	5	5	50	3	3	3	3	3	5	3	3	3	3	32
361	1	3	4	3	3	9	16	12	37	41	33	31	105	2	2	1	2	2	1	1	2	2	1	16	2	2	2	2	2	2	1	2	1	2	18
362	2	2	4	1	2	6	15	6	27	21	19	21	61	2	3	2	3	2	2	2	4	2	3	25	1	2	1	3	2	1	3	2	1	2	18
363	1	3	4	3	2	10	26	10	46	35	44	37	116	3	4	3	3	5	3	4	3	4	5	37	3	4	3	4	3	3	3	4	2	4	33
364	1	1	4	1	1	12	16	7	35	25	36	39	100	4	3	2	4	3	4	4	2	2	4	32	2	4	4	2	2	4	3	4	4	4	33
365	1	3	4	3	2	10	28	8	46	29	19	29	77	2	4	4	2	4	3	4	4	4	3	34	2	2	2	4	2	4	2	3	2	2	25
366	2	4	2	4	2	9	29	8	46	38	45	43	126	5	5	5	4	5	4	5	5	5	3	46	5	5	5	5	5	5	4	4	5	5	48
367	2	2	4	1	3	3	15	6	24	19	19	24	62	1	3	2	2	2	3	3	2	2	3	23	2	2	3	2	2	2	2	2	3	2	22
368	1	2	4	1	2	11	29	10	50	47	45	40	132	4	4	4	3	3	3	3	2	2	3	31	4	5	3	3	5	3	4	4	5	3	39
369	1	4	4	4	3	9	30	9	48	38	40	39	117	4	2	4	4	3	3	4	4	3	4	35	4	3	4	4	4	4	4	2	4	2	35
370	2	1	4	1	1	12	27	11	50	35	37	39	111	4	4	4	4	4	4	4	4	4	4	40	4	4	4	4	4	4	2	3	4	4	37
371	1	1	4	1	3	3	24	8	35	30	22	37	89	2	2	2	3	4	2	2	2	2	2	23	3	4	4	4	4	4	4	4	2	4	37
372	1	1	4	1	2	9	28	7	44	29	17	31	77	2	2	4	2	3	2	3	3	2	3	26	4	4	3	3	4	4	4	4	3	4	37
373	1	2	4	1	3	12	29	10	51	35	42	50	127	5	5	3	3	5	4	3	4	5	3	40	5	5	5	5	5	4	4	5	5	5	48
374	1	1	4	1	1	3	14	3	20	23	19	34	76	2	3	1	3	1	2	1	3	2	2	20	2	1	2	3	2	3	1	1	1	2	18
375	2	3	4	3	2	12	23	9	44	25	34	20	79	2	3	4	2	2	4	4	2	3	2	28	2	2	4	3	2	4	2	3	4	3	29
376	2	1	4	1	3	12	21	12	45	30	27	31	88	2	2	2	2	2	2	3	2	1	2	20	3	4	4	4	3	4	4	4	5	4	39
377	2	4	4	4	2	12	29	10	51	40	19	19	78	2	4	2	3	2	2	2	2	2	2	23	2	2	2	4	4	2	4	2	2	2	26
378	1	4	4	4	4	6	24	11	41	18	37	20	75	2	4	3	2	2	2	2	2	2	2	23	4	3	4	4	4	4	3	4	4	4	38
379	2	2	4	2	1	6	17	8	31	23	30	40	93	1	1	1	2	2	3	2	1	1	2	16	2	4	3	2	3	2	4	2	4	2	28
380	1	2	4	2	4	11	15	9	35	19	22	38	79	3	2	2	2	4	4	3	3	4	3	30	2	2	2	2	2	2	2	3	3	3	23
381	2	3	4	3	2	11	28	11	50	33	29	27	89	5	5	5	5	4	5	5	5	5	5	49	3	3	2	3	2	3	4	3	2	3	28
382	1	3	4	3	4	10	25	12	47	32	25	43	100	1	3	2	1	2	2	2	3	2	2	20	2	2	2	1	2	3	3	3	2	2	22
383	2	2	4	2	2	6	24	8	38	28	35	41	104	4	3	2	4	4	4	3	4	4	3	35	4	4	3	2	2	3	2	4	2	4	30
384	1	3	4	4	3	11	29	11	51	40	41	29	110	5	3	5	5	4	3	5	5	4	5	44	3	4	3	3	2	3	3	3	3	3	30
385	1	1	4	1	1	10	28	12	50	43	45	44	132	4	5	4	5	5	5	5	4	4	5	46	5	4	4	4	4	4	5	5	4	5	44
386	2	2	4	1	1	10	21	7	38	33	31	22	86	4	4	4	4	4	4	4	4	4	4	40	4	4	2	4	4	4	3	4	3	2	34
387	1	3	4	3	2	10	23	11	44	31	21	38	90	2	1	1	2	2	2	2	3	2	1	18	4	3	2	2	2	4	2	4	2	3	28
388	2	3	4	3	2	11	25	11	47	48	38	49	135	3	5	5	4	5	3	3	3	4	5	40	4	4	3	4	3	3	3	3	3	3	33
389	1	1	4	1	2	7	24	6	37	26	18	39	83	2	3	2	4	4	3	4	4	4	2	32	2	3	3	4	4	4	2	2	2	2	28
390	2	3	4	4	2	11	31	11	53	17	23	33	73	3	2	3	3	3	2	4	4	2	4	30	3	4	3	4	5	4	4	5	4	3	39
391	1	2	4	2	2	10	27	10	47	45	49	43	137	2	3	3	3	3	2	3	3	2	4	28	5	5	5	5	5	4	5	5	4	5	48
392	1	3	4	3	2	6	17	11	34	18	40	22	80	2	2	2	2	3	1	3	2	2	2	21	3	4	2	2	3	2	4	2	2	2	26
393	1	3	4	3	2	12	26	12	50	49	45	36	130	4	3	3	3	3	3	3	3	4	4	33	3	5	4	3	3	3	3	3	3	4	34
394	2	2	4	2	2	11	31	10	52	36	37	45	118	5	4	3	3	3	5	5	4	3	3	38	4	3	5	4	5	3	5	3	4	4	40
395	1	2	4	2	2	8	31	9	48	33	29	32	94	2	4	2	2	3	2	2	2	2	2	23	2	3	2	2	2	2	4	3	4	2	26
396	1	2	4	2	2	10	31	12	53	39	44	47	130	5	5	5	4	5	5	5	5	4	5	48	5	5	5	5	3	4	3	4	5	4	43
397	1	4	4	4	3	11	29	10	50	44	43	48	135	4	4	4	4	4	4	4	5	4	4	41	4	5	4	4	4	5	4	4	4	4	42
398	2	4	4	4	2	7	28	8	43	35	22	41	98	2	2	2	2	3	3	2	4	2	3	25	2	2	2	1	2	3	3	2	2	2	21
399	1	2	4	2	4	11	30	11	52	44	27	29	100	4	3	4	3	3	3	4	5	5	3	37	5	5	5	5	5	5	5	5	5	5	50
